# Supplementary material for: Construction of a Yeast Cell-Based Assay System to Analyze SNAP25-Targeting Botulinum Neurotoxins
Source: Microorganisms. 2023 Apr 26;11(5):1125. doi: 10.3390/microorganisms11051125 (PMC10221579; doi:10.3390/microorganisms11051125)
Supplement: Supplementary file 1 [file microorganisms-11-01125-s001.zip]

Archive with 1 entries (1 files):
- microorganisms-2282368-supplementary.pdf
